# Supplementary material for: The Discovery of Ribosomal Protein bL31 from Escherichia coli: A Long Story Revisited
Source: Int J Mol Sci. 2023 Feb 8;24(4):3445. doi: 10.3390/ijms24043445 (PMC9966373; doi:10.3390/ijms24043445)
Supplement: Supplementary file 1 [file ijms-24-03445-s001.zip]

Archive with 1 entries (1 files):
- ijms-2145538-supplementary.pdf
